# Supplementary material for: Evaluation of an autonomous smart system for optimal management of fertigation with variable sources of irrigation water
Source: Front Plant Sci. 2023 Apr 12;14:1149956. doi: 10.3389/fpls.2023.1149956 (PMC10130640; doi:10.3389/fpls.2023.1149956)
Supplement: Trial version link of NutriBalance [file DataSheet_1.zip]

Archive with 9 entries (9 files):
- Data Sheet 2/~$ta sheet.docx
- Data Sheet 2/Data sheet 2.docx
- Data Sheet 2/Supplementary Figure S1.jpg
- Data Sheet 2/Supplementary Figure S2.jpg
- Data Sheet 2/Supplementary Figure S3.jpg
- Data Sheet 2/Supplementary Figure S4.jpg
- Data Sheet 2/Supplementary Figure S5.jpg
- Data Sheet 2/Supplementary Figure S6.jpg
- Data Sheet 2/Supplementary Figure S7.jpg
